# Supplementary material for: Downbeat Nystagmus: Case Report, Updated Review, Therapeutics, and Neurorehabilitation
Source: Brain Sci. 2025 Aug 13;15(8):859. doi: 10.3390/brainsci15080859 (PMC12384486; doi:10.3390/brainsci15080859)
Supplement: Supplementary file 1 [file brainsci-15-00859-s001.zip]

Archive with 2 entries (2 files):
- brainsci-3759864 CARE checklist for case report guidelines-File S1.pdf
- brainsci-3759864 revision 2nd supplementary-Video S1.mp4
